# Supplementary material for: Modularity in Motor Control: Similarities in Kinematic Synergies Across Varying Locomotion Tasks
Source: Front Sports Act Living. 2020 Nov 13;2:596063. doi: 10.3389/fspor.2020.596063 (PMC7739575; doi:10.3389/fspor.2020.596063)
Supplement: Supplementary file 1 [file Data_Sheet_1.zip]

Archive with 5 entries (5 files):
- kSYN1.gif
- kSYN2.gif
- kSYN3.gif
- kSYN4.gif
- kSYN5.gif
